# Supplementary material for: Adsorption of Hexavalent Chromium and Divalent Lead Ions on the Nitrogen-Enriched Chitosan-Based Activated Carbon
Source: Nanomaterials (Basel). 2021 Jul 24;11(8):1907. doi: 10.3390/nano11081907 (PMC8400071; doi:10.3390/nano11081907)
Supplement: Supplementary file 1 [file nanomaterials-11-01907-s001.zip]

Archive with 1 entries (1 files):
- nanomaterials-1279696-supplementary.pdf
